# Supplementary material for: Effects of Sublethal Concentrations of Pyridaben on Development, Reproduction, and Vg Gene Expression in Neoseiulus womersleyi
Source: Insects. 2026 Jan 20;17(1):116. doi: 10.3390/insects17010116 (PMC12841668; doi:10.3390/insects17010116)
Supplement: Supplementary file 1 [file insects-17-00116-s001.zip]

Archive with 1 entries (1 files):
- insects-3942201-supplementary.pdf
